# Supplementary material for: Ginseng Polysaccharides Inhibit Aspergillus sydowii-Driven Lung Adenocarcinoma via Modulating Gut Microbiota–Bile Acid Metabolism Axis
Source: Cancers (Basel). 2025 Sep 26;17(19):3134. doi: 10.3390/cancers17193134 (PMC12524178; doi:10.3390/cancers17193134)
Supplement: Supplementary file 1 [file cancers-17-03134-s001.zip]

Archive with 1 entries (1 files):
- cancers-3843462-supplementary.pdf
